# Supplementary material for: Bacterial Symbionts Confer Thermal Tolerance to Cereal Aphids Rhopalosiphum padi and Sitobion avenae
Source: Insects. 2022 Feb 25;13(3):231. doi: 10.3390/insects13030231 (PMC8949882; doi:10.3390/insects13030231)
Supplement: Supplementary file 1 [file insects-13-00231-s001.zip]

Archive with 1 entries (1 files):
- insects-1548893-supplementary.pdf
